# Supplementary material for: Mechanical and Environmental Properties of Cemented Paste Backfill Prepared with Bayer Red Mud as an Alkali-Activator Substitute
Source: Materials (Basel). 2025 Oct 14;18(20):4712. doi: 10.3390/ma18204712 (PMC12566605; doi:10.3390/ma18204712)
Supplement: Supplementary file 1 [file materials-18-04712-s001.zip]

Archive with 1 entries (1 files):
- materials-3882502-supplementary.pdf
